# Supplementary material for: Morphological, Biochemical, and Proteomic Analyses to Understand the Promotive Effects of Plant-Derived Smoke Solution on Wheat Growth under Flooding Stress
Source: Plants (Basel). 2022 Jun 4;11(11):1508. doi: 10.3390/plants11111508 (PMC9183026; doi:10.3390/plants11111508)
Supplement: Supplementary file 1 [file plants-11-01508-s001.zip]

Archive with 2 entries (2 files):
- plants-1698507-supplementary Figures.pdf
- plants-1698507-supplementary Tables.pdf
